# Supplementary material for: Regional Differences in Heat Shock Protein 25 Expression in Brain and Spinal Cord Astrocytes of Wild-Type and SOD1 G93A Mice
Source: Cells. 2021 May 19;10(5):1257. doi: 10.3390/cells10051257 (PMC8160835; doi:10.3390/cells10051257)
Supplement: Supplementary file 1 [file cells-10-01257-s001.zip]

Archive with 1 entries (1 files):
- cells-1176158-supplementary.pdf
